# Supplementary material for: The Vps21 signalling pathway regulates white-opaque switching and mating in Candida albicans
Source: Mycology. 2024 Jul 12;16(1):357–68. doi: 10.1080/21501203.2024.2376533 (PMC11899209; doi:10.1080/21501203.2024.2376533)
Supplement: Supplemental Material [file TMYC_A_2376533_SM4730.zip]

Archive with 3 entries (3 files):
- revised_Table_S1_Strains_used_0411_2024.docx
- Supplementary information.docx
- Table_S2_Primers_used_0507_2024.docx
